# Supplementary material for: Detyrosinated α-Tubulin, Vimentin and PD-L1 in Circulating Tumor Cells (CTCs) Isolated from Non-Small Cell Lung Cancer (NSCLC) Patients
Source: J Pers Med. 2022 Jan 25;12(2):154. doi: 10.3390/jpm12020154 (PMC8875112; doi:10.3390/jpm12020154)
Supplement: Supplementary file 1 [file jpm-12-00154-s001.zip]

Archive with 2 entries (2 files):
- jpm-1475512-supplementary.pdf
- Table S2.xlsx
