# Supplementary material for: Detyrosinated α-Tubulin, Vimentin and PD-L1 in Circulating Tumor Cells (CTCs) Isolated from Non-Small Cell Lung Cancer (NSCLC) Patients
Source: J Pers Med. 2022 Jan 25;12(2):154. doi: 10.3390/jpm12020154 (PMC8875112; doi:10.3390/jpm12020154)
Supplement: Supplementary file 1 [file jpm-12-00154-s001.zip › Table S2.xlsx]

## Sheet: Sheet1
Treatment-naïve (1st line)										Pre-treated (advanced disease)
Patient	CK−/aTUB+	CK+/aTUB+	CK+/aTUB(LOW)	CK+/aTUB−	CK+/GLU−/VIM−	CK+/GLU+/VIM+	CK+/GLU−/VIM+	CK+/GLU+/VIM−		Patient	CK−/aTUB+	CK+/aTUB+	CK+/aTUB(LOW)	CK+/aTUB−	CK+/GLU−/VIM−	CK+/GLU+/VIM+	CK+/GLU−/VIM+	CK+/GLU+/VIM−
1	0	0	0	0	0	2	1	0		1	0	0	0	2	0	0	0	0
2	0	0	0	1	0	2	3	0		2	0	0	5	0	6	0	0	0
3	0	1	3	1	0	1	2	0		3	0	7	0	0	0	0	7	0
4	0	0	0	0	2	0	0	0		4	17	0	1	0	2	0	0	0
5	0	4	3	0	0	0	1	0		5	0	3	0	0	0	0	0	0
6	0	5	5	1	1	1	2	0		6	0	4	3	1	0	2	3	0
7	0	1	2	2	1	1	0	0		7	2	2	0	0	1	2	4	0
8	0	4	1	1	0	1	0	1		8	0	0	0	0	1	4	1	0
9	0	0	9	0	1	0	2	0		9	0	0	0	0	1	0	2	0
10	0	2	0	0	0	0	4	0		10	0	1	0	0	5	0	0	0
11	0	0	1	2	0	0	1	0		11	0	8	0	0	3	1	0	1
12	0	1	5	1	0	1	1	1		12	0	0	0	0	0	1	0	0
13	0	1	2	1	0	1	1	0		13	0	1	4	2	1	0	4	0
14	0	5	5	0	0	1	1	0		14	0	0	0	0	0	2	4	0
15	0	0	2	1	0	1	1	0		15	1	3	1	0	0	1	0	1
16	0	0	6	5	0	1	1	0		16	0	0	0	0	0	0	0	0
17	0	0	3	3	0	5	4	0		17	0	2	1	3	3	0	1	0
18	0	1	7	1	1	0	5	0		18	0	1	1	1	0	0	0	0
19	0	2	0	0	0	4	0	0		19	0	1	0	0	0	1	1	0
20	0	0	2	3	0	1	3	0		20	0	0	0	3	8	0	1	0
21	0	1	0	4	0	2	0	0		21	0	4	2	0	0	0	3	2
22	0	0	5	11	0	9	1	0		22	11	2	0	0	4	0	0	0
23	0	1	1	2	0	0	7	0		23	0	0	0	0	2	1	1	0
24	0	1	1	0	0	8	1	2		24	0	1	6	1	2	2	2	3
25	0	0	1	0	0	0	0	0		25	0	0	0	2	0	4	0	0
26	0	4	6	2	0	0	2	0		26	0	0	4	0	0	1	0	1
27	0	1	1	2	1	1	1	0		27	0	0	3	1	0	0	0	0
28	0	1	7	6	0	0	1	0
29	0	1	8	0	0	12	2	0
30	0	0	0	3	0	0	1	0
31	0	0	2	8	0	2	0	0
32	0	3	8	2	0	4	5	0
33	0	6	2	4	0	2	4	2
